# Supplementary material for: Organic/Inorganic Species Synergistically Supported Unprecedented Vanadomolybdates
Source: Molecules. 2022 Nov 2;27(21):7447. doi: 10.3390/molecules27217447 (PMC9653653; doi:10.3390/molecules27217447)
Supplement: Supplementary file 1 [file molecules-27-07447-s001.zip]

Archive with 1 entries (1 files):
- molecules-1998169-supplementary.pdf
